# Supplementary material for: Fetal and Infant Effects of Maternal Opioid Use during Pregnancy: A Literature Review including Clinical, Toxicological, Pharmacogenomic, and Epigenetic Aspects for Forensic Evaluation
Source: Children (Basel). 2024 Feb 23;11(3):278. doi: 10.3390/children11030278 (PMC10969201; doi:10.3390/children11030278)
Supplement: Supplementary file 1 [file children-11-00278-s001.zip]

Archive with 1 entries (1 files):
- children-2827780-supplementary.pdf
